# Supplementary material for: A dataset of microscopic peripheral blood cell images for development of automatic recognition systems
Source: Data Brief. 2020 Apr 8;30:105474. doi: 10.1016/j.dib.2020.105474 (PMC7182702; doi:10.1016/j.dib.2020.105474)
Supplement: Supplementary file 1 [file mmc1.xml]

<?xml version="1.0" encoding="utf-8" standalone="no"?>
<data>
  <datasets>
    <author>amerino@clinic.cat</author>
    <type>1</type>
    <dataset>
      <name>A dataset of microscopic peripheral blood cell images for development of automatic recognition systems</name>
      <caption />
      <description>This article makes available a dataset that was used for the development of an automatic recognition system of peripheral blood cell images using convolutional neural networks. The dataset contains a total of 17,092 images of normal cells, which were acquired using the analyzer CellaVision DM96 in the Core Laboratory at the Hospital Clinic of Barcelona. It is organized in eight groups: neutrophils, eosinophils, basophils, lymphocytes, monocytes, immature granulocytes,erythroblasts and platelets.</description>
      <filetype>
        <name />
      </filetype>
      <filesize />
      <source>0</source>
      <sourcename>Original Data</sourcename>
      <access>
        <type>1</type>
        <name>Data available in data repository</name>
        <reponame>Mendeley Data</reponame>
        <PersistentId />
        <deeplinkurl>https://data.mendeley.com/datasets/snkd93bnjr/draft?a=d9582c71-9af0-4e59-9062-df30df05a121</deeplinkurl>
      </access>
    </dataset>
  </datasets>
</data>
